# Supplementary material for: Activation of the alpha-globin gene expression correlates with dramatic upregulation of nearby non-globin genes and changes in local and large-scale chromatin spatial structure
Source: Epigenetics Chromatin. 2017 Jul 11;10:35. doi: 10.1186/s13072-017-0142-4 (PMC5504709; doi:10.1186/s13072-017-0142-4)
Supplement: Supplementary file 2 — Additional file 2: Table S1. Transcription level of the genes from the studied region (CPM). Only genes with CPM > 1 in at least 2 replicates are presented. CPM values were averaged over replicates. Log2-fold change and FDR of difference between experiments are presented (see “Methods”). For genes that have not passed filtering procedure, only CPM are present. [file 13072_2017_142_MOESM2_ESM.xls]

## Sheet: Table S1
Trivial_name	cpm_DT40	cpm_HD3	cpm_HD3ind	logFC_DT40vsHD3	FDR_DT40vsHD3	logFC_DT40vsHD3ind	FDR_DT40vsHD3ind	logFC_HD3vsHD3ind	FDR_HD3vsHD3ind
CARHSp1	80.8482	0.464876	1.63335	-7.36035	3.32206e-17	-5.15977	7.2959e-24	2.17029	1.69977e-06
HBA1	0.0187105	21.3698	523.134	9.94833	8.17778e-16	14.6993	2.37235e-28	4.72999	1.46048e-20
TMEM8A	5.74414	35.6647	333.061	2.95639	7.64127e-15	6.41551	1.15065e-27	3.42545	1.17727e-19
ARHGDIG	0.411632	5.07005	2.62756	4.24093	8.12648e-11	3.63269	8.34211e-12	-0.637894	0.000524194
GTF3C1	75.8338	99.5125	60.7358	0.749089	1.12857e-10	0.205894	0.00146129	-0.577264	4.13181e-10
USP7	0.523895	4.54707	8.80589	3.64569	2.96135e-10	5.02286	1.40745e-17	1.34447	1.00851e-08
METTL22	10.9831	20.3093	22.8136	1.14484	1.89944e-09	1.64181	4.6992e-15	0.463507	6.80984e-06
HBZ	0	2.61493	17.7538	10.3559	1.39674e-09	13.3368	4.08242e-21	3.10073	7.04876e-14
Ep300	30.3298	45.8339	95.1959	0.849529	2.14713e-09	2.10252	1.29129e-19	1.21864	1.62652e-14
CLCN1	17.6253	24.7837	18.819	0.878574	8.65646e-09	0.696396	2.34643e-08	-0.215671	0.0032635
NAA60	6.73579	1.75781	2.21923	-1.61661	6.49913e-08	-1.06553	7.71175e-07	0.518078	0.0196136
AXIN	5.03314	7.67046	10.7588	1.00268	2.96031e-06	1.95349	4.78994e-13	0.918005	5.29596e-07
HMOX2	5.3325	6.82787	12.0193	0.70664	1.92216e-05	1.65568	5.25096e-13	0.914927	4.52068e-08
KIAA0556	12.4612	13.6703	21.7307	0.434029	0.000109939	1.29284	3.29725e-13	0.824761	3.81255e-09
CDIP1	6.45514	3.60279	7.17254	-0.68512	0.000190975	0.595491	5.06915e-05	1.24661	9.11612e-08
C16orf72	19.9267	21.3843	22.1568	0.373789	0.000161684	0.581827	2.7641e-07	0.173575	0.0141807
RHBDF1	3.44274	5.08458	8.25552	0.744104	0.000228855	1.51594	3.1332e-10	0.737456	6.1687e-06
LUC7L	17.8124	10.9391	17.7183	-0.346662	0.00059692	0.544715	9.08139e-07	0.857528	6.88349e-09
MPG	8.23264	4.47443	17.1679	-0.502021	0.00148803	1.61616	5.34259e-13	2.08324	4.07109e-12
ABAT	18.8602	17.491	64.1445	0.27618	0.00161945	2.37718	1.29285e-20	2.06738	3.09704e-16
MRPL28	74.6925	54.5648	23.1332	-0.122952	0.0145711	-1.17389	6.0956e-15	-1.0851	1.31552e-12
Rbak	0.785843	0.508458	0.213046
NPRL3	8.83137	6.87145	33.7677	-0.169248	0.153097	2.29407	1.31391e-17	2.42997	2.6426e-15
RGS9	0.0374211	0	0.088769
C7orf26	12.8916	10.4307	8.66386	0.142442	0.144492	-0.0362842	0.723793	-0.212535	0.040161
NUDT16L1	255.773	183.132	64.0025	-0.0791639	0.209202	-1.34564	7.74588e-16	-1.30021	1.1274e-14
Gsg1l	0.280658	0.130746	0.461599
SNRNP25	4.4344	3.10886	4.26091	-0.116583	0.428047	0.491047	0.0026459	0.573852	0.00111016
MGRN1	19.8706	17.9994	18.1977	0.100604	0.32707	0.507022	2.67548e-06	0.372808	0.000986129
PDIA2	0.0374211	0.0581095	0.106523
RBFOX1	0.0748422	0.130746	0.940952
PMM2	69.7529	57.2669	19.6712	0.0300709	0.518584	-1.28599	1.15626e-15	-1.34993	6.50601e-14
TRAP1	136.437	106.747	47.6335	0.0267547	0.546105	-0.958654	7.70019e-14	-1.01939	2.06514e-13
TMEM114	0	0	0.0177538
POLR3K	0	0	0
