# Supplementary material for: Activation of the alpha-globin gene expression correlates with dramatic upregulation of nearby non-globin genes and changes in local and large-scale chromatin spatial structure
Source: Epigenetics Chromatin. 2017 Jul 11;10:35. doi: 10.1186/s13072-017-0142-4 (PMC5504709; doi:10.1186/s13072-017-0142-4)
Supplement: Supplementary file 9 — Additional file 9: Table S5. C-TALE sequence statistics. [file 13072_2017_142_MOESM9_ESM.xls]

## Sheet: Formatted
alt_name	AD1_reg	AD2_reg	AD15_reg	AD16_reg	AD3_reg	AD4_reg
	DT40_rep1	DT40_rep2	HD3ind_rep1	HD3ind_rep2	HD3_rep1	HD3_rep2
Sequencing library size	3526385	4343492	2815268	3548516	4527694	4096955
Reads uniquely mapped to the region of interest	804190	988315	491375	593724	930913	822966
Pairs mapped to the same fragment:	70946	85609	73974	102161	90929	81915
self sircles	899	1280	747	748	1163	1116
dangling ends	69049	83110	71992	99856	87981	79069
Pairs mapped closer than 500 bp	50320	55116	39953	53929	58540	59370
Reads mapped closer than 5 bp from restriction site	96501	99918	54154	62304	106158	92132
PCR duplicates	246621	392120	124064	166002	306048	277173
Reads mapped to extremely long (100 Kb) or short (100 bp) fragments	13093	12744	8472	9224	13853	11589
Obtained read pairs	326709	342808	190758	200104	355385	300787
Reads uniquely mapped to the region of interest (% of total)	0.228049	0.227539	0.174539	0.167316	0.205604	0.200873
Pairs mapped to the same fragment (% of good mappings):	0.0882204	0.0866212	0.150545	0.172068	0.0976772	0.0995363
self sircles	0.0011179	0.00129513	0.00152022	0.00125984	0.00124931	0.00135607
dangling ends	0.0858616	0.0840926	0.146511	0.168186	0.0945104	0.0960781
Pairs mapped closer than 500 bp	0.0625723	0.0557676	0.0813086	0.0908318	0.0628845	0.0721415
Reads mapped closer than 5 bp from restriction site	0.119998	0.101099	0.110209	0.104938	0.114036	0.111951
PCR duplicates	0.30667	0.396756	0.252483	0.279595	0.328761	0.336798
Reads mapped to extremely long (100 Kb) or short (100 bp) fragments	0.016281	0.0128947	0.0172414	0.0155358	0.0148811	0.014082
Resulting read pairs	0.406258	0.346861	0.388213	0.337032	0.38176	0.365491
