# Supplementary material for: Activation of the alpha-globin gene expression correlates with dramatic upregulation of nearby non-globin genes and changes in local and large-scale chromatin spatial structure
Source: Epigenetics Chromatin. 2017 Jul 11;10:35. doi: 10.1186/s13072-017-0142-4 (PMC5504709; doi:10.1186/s13072-017-0142-4)
Supplement: Supplementary file 10 — Additional file 10: Table S4. Sequences of primers and TaqMan probes used for the 3C analysis. Sequences of primers used for FISH probe amplification. [file 13072_2017_142_MOESM10_ESM.xls]

## Sheet: Table S4
Table S4. Sequences of primers and TaqMan-probes used for the 3C analysis
Primer sequence (5`-3`)	Feature
GTCCCACGTTTGTCTTCAGG	RHBDF1 promoter
GGTCCCGTTACTTCCGAGC	­63 CBS
CAGTGTACAGGAATGCCATCT	­42 CBS
AATACATGCTGCAGTACAGTAATAA	MPG promoter
AGTTTATAAGGCAGCAAGCAAT (anchor)	­3.5 CBS
CTTTTGAAGCCAATGTCTCTC (anchor)	MRE
GTCAATTTCAAGGCAAGCA	αD promoter
GAGTTTAGCAAGAATTTCCCA	+29 CBS
CTGTCAGAGGGCACACCG	TMEM8A promoter
TTAATCCAGTGTTGTTTTATCCTA (anchor)	+46 CBS
TGGTGCTGCACAAGGTCC	MRPL28 promoter
AAGTGAGCACGGTCAGAGC	+74 CBS, AXIN1 promoter
ACCCTGTAGTCCTAGTGCCC	+145 CBS
TaqMan-probe sequence (5`-3`)	Feature
ACAGCAGCAGTAGTGTTACAGTCCAGATGA	­3.5 CBS
TGCTGTGGGTTATTGTTAGGTTAGGAGG	MRE
AGCCCCTTCAAGGCCCAGTACCTA	+46 CBS
Sequenes of primers used for FISH probe amplification
AACACGTGGGAAGGCTACAA	Left probe forward
TTACTCTGTGCGCTACGCTG	Left probe reverse
TCCTTTCACCCACGTTTGTC	Right probe forward
CTCGCTGCTCGTGCTTATCT	Right probe reverse
